# Supplementary material for: Monthly Variation, Environmental Drivers, and Ecological Functions of Marine Bacterial Community in a Eutrophic Coastal Area of China
Source: Microorganisms. 2025 Apr 7;13(4):837. doi: 10.3390/microorganisms13040837 (PMC12029234; doi:10.3390/microorganisms13040837)
Supplement: Supplementary file 1 [file microorganisms-13-00837-s001.zip]

Archive with 1 entries (1 files):
- microorganisms-3530759-supplementary.pdf
